# Supplementary material for: Cognitive Sparing in Proton versus Photon Radiotherapy for Pediatric Brain Tumor Is Associated with White Matter Integrity: An Exploratory Study
Source: Cancers (Basel). 2023 Mar 19;15(6):1844. doi: 10.3390/cancers15061844 (PMC10047305; doi:10.3390/cancers15061844)
Supplement: Supplementary file 1 [file cancers-15-01844-s001.zip]

Archive with 1 entries (1 files):
- cancers-2219510-supplementary.pdf
